# Supplementary material for: Exercise-mediated amelioration of high-fat diet-induced kidney injury: implications of microRNA regulation
Source: Ren Fail. 2025 Oct 2;47(1):2561221. doi: 10.1080/0886022X.2025.2561221 (PMC12498360; doi:10.1080/0886022X.2025.2561221)
Supplement: S1 Table.xlsx [file IRNF_A_2561221_SM0247.xlsx]

## Sheet: Sheet1
#ID	C1_Count	C2_Count	C3_Count	H1_Count	H2_Count	H3_Count	C1_TPM	C2_TPM	C3_TPM	H1_TPM	H2_TPM	H3_TPM	Pvalue	FDR	log2FC	regulated
mmu-miR-101a-3p	317127	306997	287295	593752	435904	458834	29685.8	31451.4	28181	54677.1	47099.8	54821.9	9.03e-14	1.3e-10	1.17562	up
mmu-miR-542-3p	3493	3651	3003	6634	5779	6300	326.974	374.039	294.567	610.908	624.425	752.729	2.98e-13	2.15e-10	1.36141	up
mmu-miR-378b	744	733	928	1523	1229	1338	69.6447	75.0947	91.0284	140.249	132.794	159.865	4.8e-11	1.82e-08	1.24779	up
mmu-miR-30a-5p	1483248	1478667	1304750	2465854	1902320	2079159	138845	151487	127984	227074	205547	248420	5.06e-11	1.82e-08	1.06852	up
mmu-miR-378c	17556	18142	22090	30087	25982	26337	1643.39	1858.62	2166.83	2770.63	2807.37	3146.77	3.59e-10	1.03e-07	0.991206	up
mmu-miR-129-5p	209	190	132	334	364	291	19.5642	19.4652	12.948	30.7572	39.3305	34.7689	9.93e-10	2.39e-07	1.36294	up
mmu-miR-3964	12	22	33	61	59	41	1.1233	2.25387	3.237	5.61733	6.37499	4.89871	1.87e-07	3.84e-05	1.71622	up
mmu-miR-101b-3p	57582	51014	51014	67710	60664	58860	5390.16	5226.31	5004.01	6235.24	6554.79	7032.64	1.44e-06	0.00026037	0.706864	up
mmu-miR-30e-5p	87731	84864	81277	161359	87736	95005	8212.36	8694.19	7972.54	14859.1	9479.94	11351.3	2.26e-06	0.0003619	0.888755	up
mmu-miR-802-5p	166	131	138	197	215	182	15.539	13.4207	13.5366	18.1412	23.2309	21.7455	2.79e-06	0.000402364	0.925606	up
novel_miR_357	36	43	41	73	61	64	3.3699	4.40528	4.02173	6.72238	6.5911	7.64677	5.33e-06	0.000698172	1.19023	up
mmu-miR-19b-3p	702	1033	469	1844	1003	1327	65.7131	105.829	46.0047	169.809	108.375	158.551	1.15e-05	0.00138722	1.36755	up
mmu-miR-34c-5p	3614	3347	3910	4415	4120	4120	338.301	342.895	383.536	406.566	445.169	492.261	1.4e-05	0.00155409	0.702687	up
mmu-miR-339-5p	1393	1064	1298	682	553	423	130.397	109.005	127.322	62.8036	59.7521	50.5404	2.94e-05	0.00302366	-0.721459	down
mmu-miR-383-5p	36	91	115	218	123	156	3.3699	9.32281	11.2805	20.075	13.2902	18.639	4.95e-05	0.00446099	1.49798	up
mmu-miR-339-3p	252	184	266	125	85	69	23.5893	18.8505	26.0922	11.5109	9.18431	8.24418	7.24e-05	0.00614391	-0.872376	down
mmu-miR-19a-3p	122	152	91	307	140	167	11.4202	15.5722	8.92628	28.2708	15.1271	19.9533	8.92e-05	0.00714227	1.18496	up
mmu-miR-148a-3p	34839	33090	37701	33092	46448	53044	3261.22	3390.02	3698.13	3047.36	5018.74	6337.74	0.000170611	0.0121716	0.845703	up
mmu-miR-210-3p	343	366	366	503	365	520	32.1077	37.4961	35.9013	46.32	39.4385	62.13	0.000172895	0.0121716	0.860256	up
mmu-miR-31-5p	85	170	175	228	191	299	7.95672	17.4162	17.1659	20.9959	20.6377	35.7248	0.000177257	0.0121716	1.24101	up
mmu-miR-378d	3366	3226	4163	4661	3628	3585	315.086	330.499	408.353	429.219	392.008	428.339	0.000206466	0.0135329	0.615255	up
mmu-miR-222-3p	5504	4985	4360	2867	2456	1859	515.221	510.706	427.677	264.015	265.373	222.115	0.000312881	0.0196163	-0.596511	down
novel_miR_422	8	11	14	2	2	0	0.748868	1.12693	1.37327	0.184175	0.216101	0	0.000486206	0.025967	-2.49968	down
mmu-miR-129-1-3p	13	9	11	21	27	14	1.21691	0.922036	1.079	1.93384	2.91737	1.67273	0.000734548	0.0365248	1.35864	up
mmu-miR-615-3p	987	945	1258	562	585	364	92.3915	96.8138	123.398	51.7531	63.2097	43.491	0.000823033	0.0382843	-0.622342	down
mmu-miR-744-5p	1916	2079	2630	1103	1249	643	179.354	212.99	257.979	101.572	134.955	76.8262	0.00094467	0.040971	-0.701283	down
mmu-miR-503-3p	318	266	309	181	142	99	29.7675	27.2513	30.3101	16.6678	15.3432	11.8286	0.00096603	0.040971	-0.630028	down
mmu-miR-31-3p	7	9	10	17	21	12	0.655259	0.922036	0.98091	1.56549	2.26907	1.43377	0.00121842	0.0501991	1.38836	up
mmu-miR-9-5p	2546	3578	3621	4563	3144	3427	238.327	366.561	355.187	420.195	339.712	409.461	0.00134231	0.0537669	0.654601	up
mmu-miR-450a-2-3p	5	5	4	0	0	0	0.468042	0.512242	0.392364	0	0	0	0.00148827	0.0580023	-5.05556	down
novel_miR_53	4	4	6	0	0	0	0.374434	0.409794	0.588546	0	0	0	0.00158292	0.0600677	-5.05125	down
mmu-miR-1247-3p	14	10	17	30	24	15	1.31052	1.02448	1.66755	2.76262	2.59322	1.79221	0.0016303	0.0602794	1.19786	up
novel_miR_416	115	79	71	46	36	14	10.765	8.09343	6.96446	4.23602	3.88983	1.67273	0.00168313	0.0606767	-1.03173	down
mmu-miR-434-5p	71	57	53	15	33	15	6.6462	5.83956	5.19882	1.38131	3.56567	1.79221	0.00181522	0.0638424	-1.0536	down
mmu-miR-1933-3p	13	4	8	1	1	0	1.21691	0.409794	0.784728	0.0920874	0.108051	0	0.00222769	0.0730074	-2.98908	down
mmu-miR-376c-3p	9	11	6	0	1	2	0.842476	1.12693	0.588546	0	0.108051	0.238962	0.00268086	0.084039	-2.52354	down
mmu-miR-20b-5p	598	634	624	414	201	220	55.9778	64.9523	61.2088	38.1242	21.7182	26.2858	0.00277389	0.0851054	-0.708644	down
mmu-miR-1983	20	9	14	4	2	3	1.87217	0.922036	1.37327	0.36835	0.216101	0.358443	0.00284257	0.0853954	-1.74767	down
novel_miR_16	5	6	5	0	1	0	0.468042	0.614691	0.490455	0	0.108051	0	0.00311156	0.0887088	-3.18386	down
mmu-miR-133a-3p	48	57	66	26	25	17	4.49321	5.83956	6.474	2.39427	2.70127	2.03117	0.00315145	0.0887088	-0.86894	down
mmu-miR-363-3p	153	158	208	116	52	46	14.3221	16.1869	20.4029	10.6821	5.61864	5.49612	0.00334355	0.0903647	-0.842162	down
mmu-miR-150-5p	325	474	546	513	769	388	30.4227	48.5606	53.5577	47.2408	83.091	46.3586	0.00338673	0.0903647	0.762756	up
mmu-miR-421-3p	196	188	163	97	97	68	18.3473	19.2603	15.9888	8.93248	10.4809	8.1247	0.00382568	0.0919438	-0.604882	down
novel_miR_130	2	7	16	0	2	0	0.187217	0.717139	1.56946	0	0.216101	0	0.00401058	0.0932783	-2.99461	down
mmu-miR-23b-5p	34	26	41	12	11	12	3.18269	2.66366	4.02173	1.10505	1.18856	1.43377	0.00433858	0.0993052	-1.04552	down
mmu-miR-3057-5p	120	121	108	74	49	36	11.233	12.3963	10.5938	6.81447	5.29449	4.30131	0.00497471	0.110362	-0.689581	down
mmu-miR-499-5p	23	15	20	20	16	94	2.15299	1.53673	1.96182	1.84175	1.72881	11.2312	0.00509237	0.111261	1.77901	up
novel_miR_278	33	20	12	36	37	23	3.08908	2.04897	1.17709	3.31515	3.99788	2.74806	0.00576328	0.120444	1.01395	up
novel_miR_145	4	4	3	0	0	0	0.374434	0.409794	0.294273	0	0	0	0.00588157	0.12116	-4.72017	down
mmu-miR-6988-3p	3	2	8	0	0	0	0.280825	0.204897	0.784728	0	0	0	0.00646671	0.131338	-4.93494	down
mmu-miR-182-5p	10306	12054	9956	12180	8685	15313	964.729	1234.91	976.594	1121.62	938.421	1829.61	0.00676744	0.13368	0.669921	up
mmu-miR-206-3p	3	257	2	0	8	3	0.280825	26.3293	0.196182	0	0.864406	0.358443	0.00701556	0.136709	-4.14105	down
mmu-miR-299a-5p	3	9	10	0	2	0	0.280825	0.922036	0.98091	0	0.216101	0	0.00746227	0.143475	-2.82344	down
mmu-miR-29b-1-5p	16	18	25	6	10	1	1.49774	1.84407	2.45227	0.552524	1.08051	0.119481	0.00774986	0.147043	-1.33291	down
mmu-miR-34b-5p	64	45	55	63	56	78	5.99094	4.61018	5.395	5.80151	6.05084	9.31951	0.00786303	0.147253	0.76372	up
mmu-miR-7b-5p	51	43	32	15	17	16	4.77403	4.40528	3.13891	1.38131	1.83686	1.91169	0.00828822	0.153226	-0.916991	down
novel_miR_306	0	0	0	3	9	0	0	0	0	0.276262	0.972457	0	0.00971456	0.176791	5.2344	up
mmu-miR-1948-5p	31	26	25	17	8	4	2.90186	2.66366	2.45227	1.56549	0.864406	0.477923	0.00980808	0.176791	-1.05139	down
mmu-miR-32-3p	44	31	44	14	16	16	4.11877	3.1759	4.316	1.28922	1.72881	1.91169	0.010593	0.188117	-0.887138	down
mmu-let-7f-1-3p	120	96	87	43	49	47	11.233	9.83505	8.53392	3.95976	5.29449	5.6156	0.012742	0.214756	-0.643849	down
mmu-miR-504-5p	35	14	33	4	16	2	3.2763	1.43428	3.237	0.36835	1.72881	0.238962	0.0128049	0.214756	-1.42226	down
mmu-miR-3473g	3	5	2	0	0	0	0.280825	0.512242	0.196182	0	0	0	0.0131702	0.218293	-4.59866	down
mmu-miR-701-5p	0	2	1	3	8	2	0	0.204897	0.098091	0.276262	0.864406	0.238962	0.0153572	0.238119	2.39868	up
mmu-miR-106a-5p	150	187	221	131	68	64	14.0413	19.1579	21.6781	12.0634	7.34745	7.64677	0.0155552	0.238624	-0.642808	down
mmu-miR-211-5p	1	1	1	8	3	2	0.0936084	0.102448	0.098091	0.736699	0.324152	0.238962	0.0162805	0.244546	2.39063	up
mmu-miR-212-3p	48	37	36	13	22	14	4.49321	3.79059	3.53128	1.19714	2.37712	1.67273	0.0176053	0.261721	-0.829408	down
mmu-miR-1943-3p	1	1	2	2	7	5	0.0936084	0.102448	0.196182	0.184175	0.756355	0.597404	0.018284	0.266318	2.17822	up
mmu-miR-214-5p	158	89	126	75	63	41	14.7901	9.11791	12.3595	6.90655	6.8072	4.89871	0.0192229	0.27445	-0.598987	down
mmu-miR-205-5p	43	228	469	472	293	511	4.02516	23.3583	46.0047	43.4652	31.6589	61.0547	0.0217512	0.298716	1.29328	up
mmu-miR-3535	83	93	51	124	92	57	7.7695	9.52771	5.00264	11.4188	9.94067	6.81041	0.0220552	0.300034	0.690972	up
novel_miR_408	1	0	1	3	4	2	0.0936084	0	0.098091	0.276262	0.432203	0.238962	0.0241206	0.322054	2.40069	up
mmu-miR-6952-5p	5	1	3	0	0	0	0.468042	0.102448	0.294273	0	0	0	0.0249757	0.327561	-4.42434	down
mmu-miR-154-5p	9	6	5	0	0	3	0.842476	0.614691	0.490455	0	0	0.358443	0.0259415	0.333661	-2.12732	down
mmu-miR-107-5p	10	4	4	0	1	1	0.936084	0.409794	0.392364	0	0.108051	0.119481	0.0261468	0.333661	-2.51224	down
mmu-miR-212-5p	51	65	42	33	23	15	4.77403	6.65915	4.11982	3.03888	2.48517	1.79221	0.0265078	0.3353	-0.714572	down
mmu-miR-351-3p	8	4	3	2	0	0	0.748868	0.409794	0.294273	0.184175	0	0	0.0284254	0.344448	-2.28894	down
mmu-miR-1198-3p	4	0	1	6	2	7	0.374434	0	0.098091	0.552524	0.216101	0.836366	0.0306292	0.362027	2.00011	up
mmu-miR-466f-3p	0	0	0	3	2	1	0	0	0	0.276262	0.216101	0.119481	0.0310419	0.362883	4.3088	up
novel_miR_401	1	2	6	0	0	0	0.0936084	0.204897	0.588546	0	0	0	0.0325412	0.37432	-4.43054	down
mmu-miR-486a-3p	35	33	25	20	13	6	3.2763	3.3808	2.45227	1.84175	1.40466	0.716885	0.03272	0.37432	-0.81053	down
mmu-miR-5100	6	8	13	3	3	1	0.561651	0.819588	1.27518	0.276262	0.324152	0.119481	0.0332268	0.37432	-1.44911	down
mmu-miR-184-3p	35	37	56	39	54	49	3.2763	3.79059	5.4931	3.59141	5.83474	5.85456	0.0342784	0.383175	0.636994	up
mmu-miR-1955-3p	0	1	1	2	4	4	0	0.102448	0.098091	0.184175	0.432203	0.477923	0.0349733	0.383558	2.56609	up
novel_miR_376	2	4	2	0	0	0	0.187217	0.409794	0.196182	0	0	0	0.0352188	0.383558	-4.29055	down
mmu-miR-148a-5p	103	89	120	73	137	131	9.64167	9.11791	11.7709	6.72238	14.803	15.652	0.0353693	0.383558	0.640667	up
mmu-miR-3474	11	20	11	0	9	2	1.02969	2.04897	1.079	0	0.972457	0.238962	0.0376357	0.399643	-1.45532	down
novel_miR_252	18	3	17	3	4	3	1.68495	0.307345	1.66755	0.276262	0.432203	0.358443	0.039667	0.414492	-1.40547	down
mmu-miR-3062-5p	3	3	5	3	6	13	0.280825	0.307345	0.490455	0.276262	0.648304	1.55325	0.0411003	0.419623	1.50163	up
mmu-miR-6900-3p	3	3	4	0	1	0	0.280825	0.307345	0.392364	0	0.108051	0	0.0435505	0.430515	-2.52501	down
mmu-miR-8112	16	7	12	3	6	2	1.49774	0.717139	1.17709	0.276262	0.648304	0.238962	0.0490395	0.459188	-1.17826	down
