# Supplementary material for: Exercise-mediated amelioration of high-fat diet-induced kidney injury: implications of microRNA regulation
Source: Ren Fail. 2025 Oct 2;47(1):2561221. doi: 10.1080/0886022X.2025.2561221 (PMC12498360; doi:10.1080/0886022X.2025.2561221)
Supplement: S2 Table.xlsx [file IRNF_A_2561221_SM0242.xlsx]

## Sheet: Sheet1
#ID	H1_Count	H2_Count	H3_Count	HE1_Count	HE2_Count	HE3_Count	H1_TPM	H2_TPM	H3_TPM	HE1_TPM	HE2_TPM	HE3_TPM	Pvalue	FDR	log2FC	regulated
mmu-miR-148a-5p	73	137	131	64	52	49	6.72238	14.803	15.652	4.70678	4.43414	5.13273	1.69e-06	0.00241148	-1.43676	down
mmu-miR-150-5p	513	769	388	379	421	325	47.2408	83.091	46.3586	27.873	35.8994	34.0436	1.79e-05	0.0128368	-0.921304	down
mmu-miR-34c-5p	4415	4120	4120	3518	4086	2813	406.566	445.169	492.261	258.726	348.421	294.661	2.89e-05	0.0137753	-0.656365	down
novel_miR_166	6	5	6	17	32	17	0.552524	0.540254	0.716885	1.25024	2.7287	1.78074	0.000401696	0.116973	1.57315	up
mmu-miR-9-5p	4563	3144	3427	2543	3547	3058	420.195	339.712	409.461	187.021	302.459	320.324	0.000408712	0.116973	-0.635761	down
mmu-miR-182-5p	12180	8685	15313	10575	10157	6486	1121.62	938.421	1829.61	777.722	866.106	679.406	0.000711094	0.147625	-0.818843	down
mmu-miR-148a-3p	33092	46448	53044	38272	29044	34335	3047.36	5018.74	6337.74	2814.66	2476.64	3596.58	0.000763736	0.147625	-0.773074	down
mmu-miR-210-3p	503	365	520	285	409	369	46.32	39.4385	62.13	20.9599	34.8762	38.6526	0.000825299	0.147625	-0.756196	down
mmu-miR-34c-3p	24	21	19	11	16	9	2.2101	2.26907	2.27014	0.808978	1.36435	0.942746	0.00102943	0.153974	-1.18021	down
mmu-miR-383-5p	218	123	156	61	161	94	20.075	13.2902	18.639	4.48615	13.7288	9.84646	0.00107599	0.153974	-1.01294	down
mmu-miR-150-3p	5	11	17	4	2	4	0.460437	1.18856	2.03117	0.294174	0.170544	0.418998	0.00174201	0.22637	-2.0725	down
mmu-miR-499-5p	20	16	94	7	26	11	1.84175	1.72881	11.2312	0.514804	2.21707	1.15225	0.00296589	0.326476	-2.0455	down
mmu-miR-34a-5p	1243	1571	1713	1314	1507	1126	114.465	169.748	204.671	96.6361	128.505	117.948	0.00386537	0.395096	-0.591275	down
mmu-miR-411-5p	116	104	112	178	219	265	10.6821	11.2373	13.3819	13.0907	18.6745	27.7586	0.00468218	0.44668	0.643935	up
mmu-miR-6962-3p	0	0	0	1	9	4	0	0	0	0.0735435	0.767447	0.418998	0.00696021	0.6157	5.09025	up
mmu-miR-96-5p	203	126	205	153	167	130	18.6937	13.6144	24.4936	11.2522	14.2404	13.6174	0.0073144	0.6157	-0.625758	down
mmu-miR-3105-5p	4	1	2	10	15	6	0.36835	0.108051	0.238962	0.735435	1.27908	0.628498	0.00778633	0.619014	1.73756	up
mmu-miR-299a-5p	0	2	0	2	9	8	0	0.216101	0	0.147087	0.767447	0.837997	0.00896323	0.635076	2.71813	up
mmu-miR-381-3p	97	77	103	141	271	167	8.93248	8.31991	12.3065	10.3696	23.1087	17.4932	0.00961199	0.635076	0.682447	up
mmu-miR-183-5p	3418	2123	4407	3144	3080	1997	314.755	229.392	526.552	231.221	262.637	209.185	0.0102428	0.635076	-0.686682	down
mmu-miR-154-5p	0	0	3	3	12	9	0	0	0.358443	0.22063	1.02326	0.942746	0.0102812	0.635076	2.48763	up
mmu-miR-434-5p	15	33	15	36	52	66	1.38131	3.56567	1.79221	2.64756	4.43414	6.91347	0.0106512	0.635076	0.946812	up
mmu-miR-205-5p	472	293	511	369	201	389	43.4652	31.6589	61.0547	27.1375	17.1396	40.7476	0.0115059	0.65034	-0.77407	down
mmu-miR-1947-5p	26	30	17	57	60	36	2.39427	3.24152	2.03117	4.19198	5.11631	3.77099	0.0119753	0.65034	0.705806	up
novel_miR_97	0	0	0	0	0	19	0	0	0	0	0	1.99024	0.0168278	0.761042	5.64715	up
mmu-miR-31-5p	228	191	299	185	169	243	20.9959	20.6377	35.7248	13.6055	14.4109	25.4541	0.0178366	0.773458	-0.638503	down
novel_miR_355	0	0	1	4	2	7	0	0	0.119481	0.294174	0.170544	0.733247	0.0191685	0.783719	2.9888	up
mmu-miR-133a-3p	26	25	17	51	35	53	2.39427	2.70127	2.03117	3.75072	2.98451	5.55173	0.0205813	0.813072	0.687339	up
mmu-miR-3081-3p	87	176	138	114	110	113	8.0116	19.0169	16.4884	8.38396	9.3799	11.8367	0.0210517	0.813072	-0.627362	down
mmu-miR-338-3p	22	11	16	16	10	7	2.02592	1.18856	1.91169	1.1767	0.852718	0.733247	0.021591	0.813072	-0.922631	down
novel_miR_290	8	7	3	3	3	1	0.736699	0.756355	0.358443	0.22063	0.255816	0.10475	0.0228117	0.825343	-1.65337	down
novel_miR_254	1	1	0	7	3	4	0.0920874	0.108051	0	0.514804	0.255816	0.418998	0.0236472	0.825343	2.28347	up
novel_miR_16	0	1	0	2	4	6	0	0.108051	0	0.147087	0.341087	0.628498	0.0251814	0.828375	2.88928	up
mmu-miR-32-3p	14	16	16	29	34	35	1.28922	1.72881	1.91169	2.13276	2.89924	3.66624	0.0252887	0.828375	0.72943	up
mmu-miR-7673-5p	2	1	1	2	10	10	0.184175	0.108051	0.119481	0.147087	0.852718	1.0475	0.0254706	0.828375	2.0347	up
mmu-miR-409-3p	8	8	6	15	23	15	0.736699	0.864406	0.716885	1.10315	1.96125	1.57124	0.0327928	0.902506	0.900851	up
mmu-miR-365-1-5p	7	4	13	6	2	4	0.644612	0.432203	1.55325	0.441261	0.170544	0.418998	0.0330227	0.902506	-1.3575	down
mmu-miR-31-3p	17	21	12	19	10	6	1.56549	2.26907	1.43377	1.39733	0.852718	0.628498	0.0332602	0.902506	-0.866701	down
novel_miR_35	1	0	1	4	4	7	0.0920874	0	0.119481	0.294174	0.341087	0.733247	0.0351505	0.902506	2.38183	up
mmu-miR-450a-2-3p	0	0	0	2	0	9	0	0	0	0.147087	0	0.942746	0.0358408	0.902506	4.83997	up
novel_miR_306	3	9	0	0	0	1	0.276262	0.972457	0	0	0	0.10475	0.0371809	0.902506	-3.40872	down
mmu-miR-211-5p	8	3	2	1	2	1	0.736699	0.324152	0.238962	0.0735435	0.170544	0.10475	0.0377164	0.902506	-1.92545	down
novel_miR_224	3	2	1	0	0	0	0.276262	0.216101	0.119481	0	0	0	0.0386462	0.902506	-4.24771	down
mmu-miR-34b-3p	27	50	40	35	33	30	2.48636	5.40254	4.77923	2.57402	2.81397	3.14249	0.0389257	0.902506	-0.626052	down
mmu-miR-877-5p	32	34	35	97	41	70	2.9468	3.67373	4.18183	7.13372	3.49615	7.33247	0.0395034	0.902506	0.679544	up
mmu-miR-1929-5p	2	3	6	0	2	0	0.184175	0.324152	0.716885	0	0.170544	0	0.0410878	0.902506	-2.64011	down
mmu-miR-7015-3p	4	4	4	1	3	0	0.36835	0.432203	0.477923	0.0735435	0.255816	0	0.0442516	0.931237	-1.84988	down
novel_miR_313	2	8	4	2	3	0	0.184175	0.864406	0.477923	0.147087	0.255816	0	0.0485515	0.977853	-1.78564	down
novel_miR_305	1	0	0	4	4	2	0.0920874	0	0	0.294174	0.341087	0.209499	0.0489483	0.977853	2.61649	up
mmu-miR-1948-5p	17	8	4	33	23	12	1.56549	0.864406	0.477923	2.42693	1.96125	1.257	0.0496954	0.977853	0.877079	up
